# Supplementary material for: From Perception to Action: Air Pollution Awareness and Behavioral Adjustments in Pregnant Women in Serbia
Source: Healthcare (Basel). 2025 Jun 19;13(12):1475. doi: 10.3390/healthcare13121475 (PMC12193646; doi:10.3390/healthcare13121475)
Supplement: Supplementary file 1 [file healthcare-13-01475-s001.zip]

Archive with 1 entries (1 files):
- healthcare-3673354-supplementary.pdf
